# Supplementary material for: Human performance data collected in a virtual environment
Source: Data Brief. 2017 Sep 22;15:213–5. doi: 10.1016/j.dib.2017.09.029 (PMC5633156; doi:10.1016/j.dib.2017.09.029)
Supplement: Supplementary file 2 — Supplementary material [file mmc2.zip › mmc2.txt]

Subject	Group	Total Time(s)	Time Running (s)	Total Time in Smoke (s)	Total Time in Fires (s)	Number of Fire/Watertight Doors Left Open	Number of Fire/Watertight Doors Interacted With	Mess Hall Muster Board Interaction	Mess Hall Muster Board Failure	Mess Hall Muster Board Successes	Lifeboat (Port Side) Muster Board Interactions	Lifeboat (Port Side) Muster Board Failures	Lifeboat (Port Side) Muster Board Successes	Lifeboat (Starboard Side) Muster Board Interactions	Lifeboat (Starboard Side) Muster Board Failures	Lifeboat (Starboard Side) Muster Board Successes
G1-01	G1	244.891	0	6.49	0	0	5	0	0	0	0	0	0	0	0	1
G1-02	G1	134.716	33.651	3.4498	0	0	5	0	0	0	0	0	0	0	0	1
G1-03	G1	80.19	20.5195	0	0	0	2	0	0	0	0	0	0	0	0	1
G1-04	G1	122.638	0	0	0	0	3	0	0	0	0	0	0	0	0	1
G1-05	G1	118.968	0	0	0	0	3	0	0	0	0	0	0	0	0	1
G1-06	G1	101.498	20.319	0	0	2	3	0	0	0	0	0	0	0	0	1
G1-07	G1	70.4602	14.3098	0	0	0	2	0	0	0	0	0	0	0	0	1
G1-08	G1	98.9808	21.3089	0.56	0	2	5	0	0	0	0	0	0	0	0	1
G1-09	G1	148.488	31.48012	0	0	0	5	0	0	0	0	0	0	0	0	1
G1-10	G1	146.793	21.449	5.5796	0	1	5	0	0	0	0	0	0	0	0	1
G1-11	G1	109.547	13.3791	0	0	2	3	0	0	0	0	0	0	0	0	1
G1-12	G1	89.5203	27.2793	0	0	0	2	0	0	0	0	0	0	0	0	1
G1-13	G1	81.6917	4.4301	4.31	0	1	5	0	0	0	0	0	0	0	0	1
G1-14	G1	146.894	27.2482	0	0	0	5	0	0	0	0	0	0	0	0	1
G1-15	G1	77.3698	18.82	1.69	0	1	4	0	1	0	0	0	0	0	0	0
G1-16	G1	141	0	1.02	0	0	5	0	0	0	0	0	0	0	0	1
G1-17	G1	94.6216	2.0001	0	0	0	2	0	0	0	0	0	0	0	0	1
G2_01	G2	205.269	27.3996	0	0	0	5	0	0	0	0	0	0	0	0	1
G2_02	G2	108.22	22.28851	0	0	2	5	0	0	0	0	0	0	0	0	1
G2_03	G2	104.699	10.3899	3.78	0	1	5	0	0	0	0	0	0	0	0	1
G2_04	G2	87.5816	15.7	0	0	0	2	0	0	0	0	0	0	0	0	1
G2_05	G2	140.056	22.1487	0.87	0	1	5	0	0	0	0	0	0	0	0	1
G2_06	G2	55.2099	14.5001	0	0	0	2	0	0	0	0	0	0	0	0	1
G2_07	G2	76.7495	17.76971	0	0	1	2	0	0	0	0	0	0	0	0	1
G2_08	G2	153.188	0	0	0	0	4	0	0	0	0	0	0	0	0	1
G2_09	G2	103.049	15.9187	0	0	0	2	0	0	0	0	0	0	0	0	1
G2_10	G2	121.982	11.8498	0	0	1	2	0	0	0	0	0	0	0	0	1
G2_11	G2	155.139	28.6813	0	0	0	2	0	0	0	0	0	0	0	0	1
G2_12	G2	143.076	18.21901	0	0	0	2	0	0	0	0	0	0	0	0	1
G2_13	G2	96.9286	28.74911	4.33	0	2	5	0	0	0	0	0	0	0	0	1
G2_14	G2	207.193	61.278	0	0	1	4	0	0	0	1	0	0	0	0	1
G2_15	G2	130.797	10.7994	3.6194	0	1	6	0	0	0	0	0	0	0	0	1
G2_16	G2	143.09	21.3189	0	0	0	2	0	0	0	0	0	0	0	0	1
G2_17	G2	86.1424	12.5399	0	0	0	2	0	0	0	0	0	0	0	0	1
G2_18	G2	340.736	20.849	0	0	3	3	0	0	0	0	0	0	0	0	1
G2_19	G2	424.434	20.749	0	0	2	5	0	0	0	1	0	0	0	0	1
