# Supplementary material for: Human performance data collected in a virtual environment
Source: Data Brief. 2017 Sep 22;15:213–5. doi: 10.1016/j.dib.2017.09.029 (PMC5633156; doi:10.1016/j.dib.2017.09.029)
Supplement: Supplementary file 3 — Supplementary material [file mmc3.zip › mmc3.txt]

Subject	Group	Total Time(s)	Time Running (s)	Total Time in Smoke (s)	Total Time in Fires (s)	Number of Fire/Watertight Doors Left Open	Number of Fire/Watertight Doors Interacted With	Mess Hall Muster Board Interaction	Mess Hall Muster Board Failure	Mess Hall Muster Board Successes	Lifeboat (Port Side) Muster Board Interactions	Lifeboat (Port Side) Muster Board Failures	Lifeboat (Port Side) Muster Board Successes	Lifeboat (Starboard Side) Muster Board Interactions	Lifeboat (Starboard Side) Muster Board Failures	Lifeboat (Starboard Side) Muster Board Successes
G1-01	G1	218.755	0	0	0	0	5	0	0	0	0	0	0	0	0	1
G1-02	G1	88.8398	3	0	0	0	5	0	0	0	0	0	0	0	0	1
G1-03	G1	216.515	19.9514	2.42	0	3	9	0	0	0	0	0	0	0	0	1
G1-04	G1	100.849	0	0	0	0	5	0	0	0	0	0	0	0	0	1
G1-05	G1	103.139	0	0	0	1	5	0	0	0	0	0	0	0	0	1
G1-06	G1	93.9288	5.9898	0	0	2	5	0	0	0	0	0	0	0	0	1
G1-07	G1	93.3798	5.4299	0	0	1	5	0	0	0	0	0	0	0	0	1
G1-08	G1	81.0891	14.1399	0.52	0	1	7	0	0	0	0	0	0	0	0	1
G1-09	G1	102.719	11.26971	0	0	0	5	0	0	0	0	0	0	0	0	1
G1-10	G1	127.359	6.44971	0	0	1	5	0	0	0	0	0	0	0	0	1
G1-11	G1	82.7591	6.5201	0	0	4	5	0	0	0	0	0	0	0	0	1
G1-12	G1	91.5993	16.0095	8.44	0	0	2	0	0	0	0	0	0	0	0	1
G1-13	G1	84.4693	7.4398	0	0	1	5	0	0	0	0	0	0	0	0	1
G1-14	G1	91.2994	5.7998	0	0	0	5	0	0	0	0	0	0	0	0	1
G1-15	G1	145.309	32.6694	2.8001	0	6	7	0	2	0	0	0	0	0	0	0
G1-16	G1	110.29	0	0	0	0	5	0	0	0	0	0	0	0	0	1
G1-17	G1	103.039	2.75	0	0	0	5	0	0	0	0	0	0	0	0	1
G2_01	G2	144.222	11.4899	0	0	0	5	0	0	0	0	0	0	0	0	1
G2_02	G2	69.0905	7.61998	0	0	1	5	0	0	0	0	0	0	0	0	1
G2_03	G2	79.7989	8.2197	0	0	0	5	0	0	0	0	0	0	0	0	1
G2_04	G2	130.586	9.8986	8.7597	0	0	7	0	0	0	0	0	0	0	0	1
G2_05	G2	114.498	0.6195	0	0	0	6	0	0	0	0	0	0	0	0	1
G2_06	G2	55.3596	11.22	2.81	0	0	2	0	0	0	0	0	0	0	0	1
G2_07	G2	103.541	12.1798	3.8902	0	1	7	0	0	0	0	0	0	0	0	1
G2_08	G2	119.368	0	0	0	0	5	0	0	0	0	0	0	0	0	1
G2_09	G2	105.107	14.2292	10.5998	0	0	2	0	0	0	0	0	0	1	0	1
G2_10	G2	285.378	12.9885	9.1097	0	0	8	0	0	0	0	0	0	0	0	2
G2_11	G2	149.458	39.2089	6.3999	0	0	4	0	1	0	0	0	0	0	0	0
G2_12	G2	62.1491	20.0399	10.6702	0	0	2	0	0	0	0	0	0	0	0	1
G2_13	G2	68.4795	11.1299	0	0	0	5	0	0	0	0	0	0	0	0	1
G2_14	G2	136.466	29.96881	0	0	1	4	0	0	0	1	0	0	0	0	1
G2_15	G2	132.837	13.7188	1.78	0	0	7	0	0	0	0	0	0	0	0	1
G2_16	G2	72.9193	22.47991	0	0	0	2	0	0	0	0	0	0	0	0	1
G2_17	G2	74.3906	7.8	8.97	0	0	2	0	0	0	0	0	0	0	0	1
G2_18	G2	289.952	9.07	0	0	2	5	0	0	0	0	0	0	0	0	1
G2_19	G2	115.948	1.7298	0	0	0	5	0	0	0	0	0	0	0	0	1
