# Supplementary material for: Human performance data collected in a virtual environment
Source: Data Brief. 2017 Sep 22;15:213–5. doi: 10.1016/j.dib.2017.09.029 (PMC5633156; doi:10.1016/j.dib.2017.09.029)
Supplement: Supplementary file 4 — Supplementary material [file mmc4.zip › mmc4.txt]

Subject	Group	Total Time(s)	Time Running (s)	Total Time in Smoke (s)	Total Time in Fires (s)	Number of Fire/Watertight Doors Left Open	Number of Fire/Watertight Doors Interacted With	Mess Hall Muster Board Interaction	Mess Hall Muster Board Failure	Mess Hall Muster Board Successes	Lifeboat (Port Side) Muster Board Interactions	Lifeboat (Port Side) Muster Board Failures	Lifeboat (Port Side) Muster Board Successes	Lifeboat (Starboard Side) Muster Board Interactions	Lifeboat (Starboard Side) Muster Board Failures	Lifeboat (Starboard Side) Muster Board Successes
G1-01	G1	290.335	0	0	0	0	1	0	0	0	0	0	0	0	0	1
G1-02	G1	419.885	129.33314	0	0	0	3	0	0	0	0	0	0	0	0	1
G1-03	G1	168.725	36.9592	0.89	0	0	1	0	0	0	0	0	0	0	0	1
G1-04	G1	156.961	0	0	0	0	2	0	0	0	0	0	0	0	0	1
G1-05	G1	265.461	0	0	0	1	2	0	0	0	0	0	0	0	0	1
G1-06	G1	415.922	80.3278	0	0	2	2	0	0	0	0	0	0	0	0	1
G1-07	G1	103.985	19.2293	0	0	0	2	0	0	0	0	0	0	0	0	1
G1-08	G1	109.226	23.05941	0	0	0	2	0	0	0	0	0	0	0	0	1
G1-09	G1	169.738	35.3929	0	0	1	3	0	0	0	0	0	0	0	0	1
G1-10	G1	352.482	79.6661	0	0	0	2	0	0	0	0	0	0	0	0	1
G1-11	G1	123.029	17.9992	0	0	2	2	0	0	0	0	0	0	0	0	1
G1-12	G1	186.35	47.2492	0	0	0	1	0	0	0	0	0	0	0	0	1
G1-13	G1	166.672	28.17011	0	0	1	2	0	0	0	0	0	0	0	0	1
G1-14	G1	132.7	30.97976	0	0	0	2	0	0	0	0	0	0	0	0	1
G1-15	G1	387.414	83.7869	0	0	0	1	0	0	0	0	0	0	0	0	1
G1-16	G1	174.109	0	0	0	0	2	0	0	0	0	0	0	0	0	1
G1-17	G1	227.587	21.7078	0	0	0	2	0	0	0	0	0	0	0	0	1
G2_01	G2	600.013	85.129	0	0	1	1	0	0	0	0	0	0	0	0	0
G2_02	G2	137.832	37.00805	0	0	1	2	0	0	0	0	0	0	0	0	1
G2_03	G2	221.622	56.90152	0	0	1	3	0	0	0	0	0	0	0	0	1
G2_04	G2	117.155	15.5992	0	0	0	2	0	0	0	0	0	0	0	0	1
G2_05	G2	463.145	84.9929	0	0	1	4	0	0	0	0	0	0	0	0	1
G2_06	G2	94.4284	33.13927	0	0	0	1	0	0	0	0	0	0	0	0	1
G2_07	G2	184.384	42.54073	0	0	1	3	0	0	0	0	0	0	0	0	1
G2_08	G2	175.186	0	0	0	0	1	0	0	0	0	0	0	0	0	1
G2_09	G2	147.51	20.2903	0	0	0	1	0	0	0	0	0	0	0	0	1
G2_10	G2	372.812	12.5507	41.932	0	4	4	0	0	0	0	0	0	0	0	0
G2_11	G2	408.655	87.0592	0	0	0	1	0	0	0	0	0	0	0	0	1
G2_12	G2	150.022	39.15006	0	0	0	2	0	0	0	0	0	0	0	0	1
G2_13	G2	125.737	31.35912	0	0	0	2	0	0	0	0	0	0	0	0	1
G2_14	G2	400.314	127.44321	0	0	0	0	0	0	0	1	0	0	0	0	1
G2_15	G2	173.352	31.2689	0	0	1	2	0	0	0	0	0	0	0	0	1
G2_16	G2	420.522	52.811	0	0	1	4	0	0	0	0	0	0	0	0	1
G2_17	G2	100.147	18.6695	0	0	0	2	0	0	0	0	0	0	0	0	1
G2_18	G2	561.97	6.244	0	0	3	3	0	0	0	0	0	0	0	0	1
G2_19	G2	345.499	9.4	0	0	0	1	0	0	0	0	0	0	0	0	1
