# Supplementary material for: Human performance data collected in a virtual environment
Source: Data Brief. 2017 Sep 22;15:213–5. doi: 10.1016/j.dib.2017.09.029 (PMC5633156; doi:10.1016/j.dib.2017.09.029)
Supplement: Supplementary file 5 — Supplementary material [file mmc5.zip › mmc5.txt]

Subject	Group	Total Time(s)	Time Running (s)	Total Time in Smoke (s)	Total Time in Fires (s)	Number of Fire/Watertight Doors Left Open	Number of Fire/Watertight Doors Interacted With	Mess Hall Muster Board Interaction	Mess Hall Muster Board Failure	Mess Hall Muster Board Successes	Lifeboat (Port Side) Muster Board Interactions	Lifeboat (Port Side) Muster Board Failures	Lifeboat (Port Side) Muster Board Successes	Lifeboat (Starboard Side) Muster Board Interactions	Lifeboat (Starboard Side) Muster Board Failures	Lifeboat (Starboard Side) Muster Board Successes
G1-01	G1	225.587	0	0	0	1	3	0	0	0	0	0	0	0	0	1
G1-02	G1	97.9878	20.54961	0	0	0	6	0	0	0	0	0	0	0	0	1
G1-03	G1	250.11	26.1688	0	0	0	3	0	0	0	0	0	0	0	0	1
G1-04	G1	119.246	0	0	0	0	3	0	0	0	0	0	0	0	0	1
G1-05	G1	153.785	0	0	0	1	6	0	0	0	0	0	0	0	0	1
G1-06	G1	86.9089	15.00981	0	0	0	3	0	0	0	0	0	0	0	0	1
G1-07	G1	89.0587	16.7397	0	1.7001	0	6	0	0	0	0	0	0	0	0	1
G1-08	G1	94.8783	16.71989	0	0	0	6	0	0	0	0	0	0	0	0	1
G1-09	G1	127.964	18.11932	0	2.2701	0	3	0	0	0	0	0	0	0	0	1
G1-10	G1	103.267	16.02982	0	0	0	3	0	0	0	0	0	0	0	0	1
G1-11	G1	116.676	3.7197	0	0	2	6	0	0	0	0	0	0	0	0	1
G1-12	G1	135.279	28.4985	5.4601	7.4403	0	2	0	0	0	0	0	0	0	0	1
G1-13	G1	87.1187	14.11012	0	0	1	6	0	0	0	0	0	0	0	0	1
G1-14	G1	100.318	18.98921	0	0	0	6	0	0	0	0	0	0	0	0	1
G1-15	G1	600.012	186.5196	0	34.6527	1	1	0	0	0	0	0	0	0	0	0
G1-16	G1	93.6575	0	0	0	0	3	0	0	0	0	0	0	0	0	1
G1-17	G1	119.946	9.2894	0	0	0	3	0	0	0	0	0	0	0	0	1
G2_01	G2	151.974	15.6091	0	0	0	3	0	0	0	0	0	0	0	0	1
G2_02	G2	91.7876	18.5593	0	0	0	5	0	0	0	0	0	0	0	0	1
G2_03	G2	109.827	23.1095	0	0	0	6	0	0	0	0	0	0	0	0	0
G2_04	G2	127.398	26.67902	0	1.83	0	2	0	0	0	0	0	0	0	0	1
G2_05	G2	600.039	213.815	0	0.87	1	9	0	0	0	0	0	0	1	0	0
G2_06	G2	208.989	56.1399	0.51	8.6892	0	5	0	0	0	0	0	0	0	0	1
G2_07	G2	116.477	22.40858	0	0	0	6	0	0	0	0	0	0	0	0	1
G2_08	G2	136.824	0	0	0	0	6	0	0	0	0	0	0	0	0	1
G2_09	G2	124.657	20.5795	0	0	0	6	0	0	0	0	0	0	0	0	1
G2_10	G2	152.566	14.4895	0	0	0	3	0	0	0	0	0	0	0	0	1
G2_11	G2	118.366	20.4192	6.3701	10.93021	3	3	0	0	0	0	0	0	0	0	1
G2_12	G2	160.318	51.6686	0	5.1297	0	2	0	0	0	0	0	0	0	0	1
G2_13	G2	87.8484	17.90965	0	0	0	7	0	0	0	0	0	0	0	0	1
G2_14	G2	189.938	55.62958	0	0	2	4	0	0	0	1	0	0	0	0	1
G2_15	G2	113.837	18.39954	0	0	0	6	0	0	0	0	0	0	0	0	1
G2_16	G2	230.36	103.51247	5.4499	18.3906	0	2	0	0	0	0	0	0	1	0	1
G2_17	G2	84.6092	27.39964	0	3.07004	1	2	0	0	0	0	0	0	0	0	1
G2_18	G2	232.34	15.1502	0	0	2	3	0	0	0	0	0	0	0	0	1
G2_19	G2	180.35	18.8987	0	0	1	2	0	0	0	1	0	0	0	0	1
